# Supplementary material for: Mitochondrial uncoupling has no effect on microvascular complications in type 2 diabetes
Source: Sci Rep. 2019 Jan 29;9:881. doi: 10.1038/s41598-018-37376-y (PMC6351661; doi:10.1038/s41598-018-37376-y)
Supplement: Supplementary file 2 — Supplementary data file 1 [file 41598_2018_37376_MOESM2_ESM.xlsx]

## Sheet: Statistical approach
Statistical Analysis Approach
Analyses were performed using GraphPad Prism 7, according to Festing & Altman.9 Normality of data was determined using Brown-Forsythe F-tests. For normally distributed data, statistically significant differences (p<0.05) were determined using one-way ANOVA with Tukey's post-test for multiple comparisons. For non-normally distributed data, datasets were log2 transformed and the Brown-Forsythe F-te…
Animal numbers
	24 wk	db/+ Ctrl	db/+ NEN	db/db Ctrl	db/db NEN
	terminal #	10	11	11	11
		db/+ Ctrl	db/+ NEN	db/db Ctrl	db/db NEN
	total at end	10	11	11	11
	total at beginning	12	12	12	12
	difference	2	1	1	1
	reason	cage mixup	died	died	died
		db/+		db/db
	arrived at 5 wk	24		24
Samples numbers per parameter
		db/+ Ctrl	db/+ NEN	db/db Ctrl	db/db NEN
24 wk	BW	10	11	11	11
	FBG	10	11	10	10
	HbA1c	5	11	9	11
	TG	6	10	10	10
	Chol	7	10	10	10
	Free chol	4	5	5	5
	Chol esters	4	5	5	5
	mNCV	3	11	5	11
	sNCV	4	11	5	11
	HP	4	10	6	11
	IENFD	4	3	5	5
	24h urine	4	11	5	11
	ACR	4	11	4	11
	Glom area	5	5	5	5
	Mesangial index	5	5	5	5
	creatinine	4	11	5	11
	albumin	4	11	5	11
	PAS-positive area	5	5	5	5
	Visual acuity (eyes)	12	23	12	24
	DNA fragmentation (eyes)	8	21	10	21
	Coupling efficiency (wells)	14	16	16	16
	Plasma volume was limited, so n for plasma lipid measures lower than study total
	HbA1c assay failed first time. Repeated with remaining available samples.

## Sheet: BW 24wk stats
Body weight - 24 wk
one-way ANOVA							Multiple comparisons test										Descriptive statistics
							Number of families	1										db/+ Ctrl	db/+ NEN	db/db Ctrl	db/db NEN
Data sets analyzed	A : db/+ Ctrl	B : db/+ NEN	C : db/db Ctrl	D : db/db NEN			Number of comparisons per family	6									Number of values	10	11	11	11
							Alpha	0.05
ANOVA summary																	Minimum	29.19	26.95	29.61	33.61
F	20.89						Dunn's multiple comparisons test	Mean rank diff.	Significant?	Summary	Adjusted P Value						25% Percentile	29.81	30.08	31.47	40.35
P value	<0.0001																Median	31.53	30.87	38.34	42.61
P value summary	****						db/+ Ctrl vs. db/+ NEN	3.255	No	ns	>0.9999	A-B					75% Percentile	35.13	31.89	42.58	44.6
Significant diff. among means (P < 0.05)?	Yes						db/+ Ctrl vs. db/db Ctrl	-11.38	No	ns	0.2282	A-C					Maximum	36.65	32.4	47.07	48.06
R square	0.6164						db/+ Ctrl vs. db/db NEN	-20.02	Yes	**	0.0016	A-D
							db/+ NEN vs. db/db Ctrl	-14.64	Yes	*	0.0376	B-C					Mean	32.31	30.71	38.02	42.34
Brown-Forsythe test							db/+ NEN vs. db/db NEN	-23.27	Yes	****	<0.0001	B-D					Std. Deviation	2.81	1.516	5.6	4.14
F (DFn, DFd)	4.099 (3, 39)						db/db Ctrl vs. db/db NEN	-8.636	No	ns	0.6404	C-D					Std. Error of Mean	0.8885	0.4571	1.688	1.248
P value	0.0127
P value summary	*																Lower 95% CI	30.3	29.69	34.25	39.56
Are SDs significantly different (P < 0.05)?	Yes						Test details	Mean rank 1	Mean rank 2	Mean rank diff.	n1	n2					Upper 95% CI	34.32	31.73	41.78	45.12
Bartlett's test							db/+ Ctrl vs. db/+ NEN	14.8	11.55	3.255	10	11
Bartlett's statistic (corrected)	14.79						db/+ Ctrl vs. db/db Ctrl	14.8	26.18	-11.38	10	11
P value	0.002						db/+ Ctrl vs. db/db NEN	14.8	34.82	-20.02	10	11
P value summary	**						db/+ NEN vs. db/db Ctrl	11.55	26.18	-14.64	11	11
Are SDs significantly different (P < 0.05)?	Yes						db/+ NEN vs. db/db NEN	11.55	34.82	-23.27	11	11
							db/db Ctrl vs. db/db NEN	26.18	34.82	-8.636	11	11
ANOVA table	SS	DF	MS	F (DFn, DFd)	P value
Treatment (between columns)	930.5	3	310.2	F (3, 39) = 20.89	P<0.0001
Residual (within columns)	579	39	14.85
Total	1509	42
Data summary
Number of treatments (columns)	4
Number of values (total)	43
one-way ANOVA on log2-transformed data
Data sets analyzed	A : db/+ Ctrl	B : db/+ NEN	C : db/db Ctrl	D : db/db NEN
ANOVA summary
F	21.24
P value	<0.0001
P value summary	****
Significant diff. among means (P < 0.05)?	Yes
R square	0.6203
Brown-Forsythe test
F (DFn, DFd)	3.203 (3, 39)
P value	0.0336
P value summary	*
Are SDs significantly different (P < 0.05)?	Yes
Bartlett's test
Bartlett's statistic (corrected)	10.29
P value	0.0163
P value summary	*
Are SDs significantly different (P < 0.05)?	Yes
ANOVA table	SS	DF	MS	F (DFn, DFd)	P value
Treatment (between columns)	1.438	3	0.4795	F (3, 39) = 21.24	P<0.0001
Residual (within columns)	0.8805	39	0.02258
Total	2.319	42
Data summary
Number of treatments (columns)	4
Number of values (total)	43
Kruskal-Wallis on non-transformed data
Kruskal-Wallis test
P value	<0.0001
Exact or approximate P value?	Approximate
P value summary	****
Do the medians vary signif. (P < 0.05)?	Yes
Number of groups	4
Kruskal-Wallis statistic	23.6
Data summary
Number of treatments (columns)	4
Number of values (total)	43

## Sheet: FBG 24wk stats
Fasting Blood Glucose - 24 wk
one-way ANOVA							Multiple comparisons test										Descriptive statistics
							Number of families	1										db/+ Ctrl	db/+ NEN	db/db Ctrl	db/db NEN
Data sets analyzed	A : db/+ Ctrl	B : db/+ NEN	C : db/db Ctrl	D : db/db NEN			Number of comparisons per family	6									Number of values	10	11	10	10
							Alpha	0.05
ANOVA summary																	Minimum	110	112	471	445
F	287.1						Tukey's multiple comparisons test	Mean Diff.	95.00% CI of diff.	Significant?	Summary	Adjusted P Value					25% Percentile	111	138	551	492
P value	<0.0001																Median	132.5	145	579.5	563.5
P value summary	****						db/+ Ctrl vs. db/+ NEN	-0.2349	-0.474 to 0.004133	No	ns	0.0556	A-B				75% Percentile	153.3	175	600.3	621.8
Significant diff. among means (P < 0.05)?	Yes						db/+ Ctrl vs. db/db Ctrl	-2.112	-2.357 to -1.867	Yes	****	<0.0001	A-C				Maximum	156	205	619	657
R square	0.9588						db/+ Ctrl vs. db/db NEN	-2.073	-2.317 to -1.828	Yes	****	<0.0001	A-D
							db/+ NEN vs. db/db Ctrl	-1.877	-2.116 to -1.638	Yes	****	<0.0001	B-C				Mean	132.7	157	569.8	557.7
Brown-Forsythe test							db/+ NEN vs. db/db NEN	-1.838	-2.077 to -1.599	Yes	****	<0.0001	B-D				Std. Deviation	18.97	28.07	41.74	74.82
F (DFn, DFd)	5.59 (3, 37)						db/db Ctrl vs. db/db NEN	0.03929	-0.2054 to 0.284	No	ns	0.9726	C-D				Std. Error of Mean	6	8.464	13.2	23.66
P value	0.0029
P value summary	**																Lower 95% CI	119.1	138.1	539.9	504.2
Are SDs significantly different (P < 0.05)?	Yes						Test details	Mean 1	Mean 2	Mean Diff.	SE of diff.	n1	n2	q	DF		Upper 95% CI	146.3	175.9	599.7	611.2
Bartlett's test							db/+ Ctrl vs. db/+ NEN	7.039	7.273	-0.2349	0.08888	10	11	3.738	37
Bartlett's statistic (corrected)	17.49						db/+ Ctrl vs. db/db Ctrl	7.039	9.151	-2.112	0.09097	10	10	32.83	37
P value	0.0006						db/+ Ctrl vs. db/db NEN	7.039	9.111	-2.073	0.09097	10	10	32.22	37
P value summary	***						db/+ NEN vs. db/db Ctrl	7.273	9.151	-1.877	0.08888	11	10	29.87	37
Are SDs significantly different (P < 0.05)?	Yes						db/+ NEN vs. db/db NEN	7.273	9.111	-1.838	0.08888	11	10	29.24	37
							db/db Ctrl vs. db/db NEN	9.151	9.111	0.03929	0.09097	10	10	0.6108	37
ANOVA table	SS	DF	MS	F (DFn, DFd)	P value
Treatment (between columns)	1796434	3	598811	F (3, 37) = 287.1	P<0.0001
Residual (within columns)	77182	37	2086
Total	1873616	40
Data summary
Number of treatments (columns)	4
Number of values (total)	41
one-way ANOVA on log2-transformed data
Data sets analyzed	A : db/+ Ctrl	B : db/+ NEN	C : db/db Ctrl	D : db/db NEN
ANOVA summary
F	322.5
P value	<0.0001
P value summary	****
Significant diff. among means (P < 0.05)?	Yes
R square	0.9632
Brown-Forsythe test
F (DFn, DFd)	2.664 (3, 37)
P value	0.0621
P value summary	ns
Are SDs significantly different (P < 0.05)?	No
Bartlett's test
Bartlett's statistic (corrected)	5.735
P value	0.1253
P value summary	ns
Are SDs significantly different (P < 0.05)?	No
ANOVA table	SS	DF	MS	F (DFn, DFd)	P value
Treatment (between columns)	40.02	3	13.34	F (3, 37) = 322.5	P<0.0001
Residual (within columns)	1.531	37	0.04138
Total	41.56	40
Data summary
Number of treatments (columns)	4
Number of values (total)	41

## Sheet: HbA1c 24wk stats
HbA1c (%) - 24 wk	HbA1c assay failed first time. Repeated with remaining available samples.
one-way ANOVA							Multiple comparisons test										Descriptive statistics
							Number of families	1										db/+ Ctrl	db/+ NEN	db/db Ctrl	db/db NEN
Data sets analyzed	A : db/+ Ctrl	B : db/+ NEN	C : db/db Ctrl	D : db/db NEN			Number of comparisons per family	6									Number of values	5	11	9	11
							Alpha	0.05
ANOVA summary																	Minimum	2.2	3.5	8.89	9.4
F	79.67						Tukey's multiple comparisons test	Mean Diff.	95.00% CI of diff.	Significant?	Summary	Adjusted P Value					25% Percentile	3.06	3.81	9.95	10.16
P value	<0.0001																Median	4.03	4.13	13.33	10.58
P value summary	****						db/+ Ctrl vs. db/+ NEN	-0.1387	-0.4944 to 0.2169	No	ns	0.7176	A-B				75% Percentile	4.395	4.24	14.82	12.28
Significant diff. among means (P < 0.05)?	Yes						db/+ Ctrl vs. db/db Ctrl	-1.758	-2.125 to -1.39	Yes	****	<0.0001	A-C				Maximum	4.55	4.45	15.55	13.44
R square	0.8819						db/+ Ctrl vs. db/db NEN	-1.593	-1.949 to -1.238	Yes	****	<0.0001	A-D
							db/+ NEN vs. db/db Ctrl	-1.619	-1.915 to -1.322	Yes	****	<0.0001	B-C				Mean	3.788	4.055	12.67	11.17
Brown-Forsythe test							db/+ NEN vs. db/db NEN	-1.455	-1.736 to -1.174	Yes	****	<0.0001	B-D				Std. Deviation	0.9196	0.2838	2.524	1.418
F (DFn, DFd)	6.323 (3, 32)						db/db Ctrl vs. db/db NEN	0.1641	-0.1323 to 0.4604	No	ns	0.4494	C-D				Std. Error of Mean	0.4113	0.08556	0.8412	0.4277
P value	0.0017
P value summary	**																Lower 95% CI	2.646	3.865	10.73	10.22
Are SDs significantly different (P < 0.05)?	Yes						Test details	Mean 1	Mean 2	Mean Diff.	SE of diff.	n1	n2	q	DF		Upper 95% CI	4.93	4.246	14.61	12.12
Bartlett's test							db/+ Ctrl vs. db/+ NEN	1.878	2.017	-0.1387	0.1313	5	11	1.495	32
Bartlett's statistic (corrected)	29.64						db/+ Ctrl vs. db/db Ctrl	1.878	3.635	-1.758	0.1357	5	9	18.31	32
P value	<0.0001						db/+ Ctrl vs. db/db NEN	1.878	3.471	-1.593	0.1313	5	11	17.17	32
P value summary	****						db/+ NEN vs. db/db Ctrl	2.017	3.635	-1.619	0.1094	11	9	20.93	32
Are SDs significantly different (P < 0.05)?	Yes						db/+ NEN vs. db/db NEN	2.017	3.471	-1.455	0.1038	11	11	19.83	32
							db/db Ctrl vs. db/db NEN	3.635	3.471	0.1641	0.1094	9	11	2.121	32
ANOVA table	SS	DF	MS	F (DFn, DFd)	P value
Treatment (between columns)	562.2	3	187.4	F (3, 32) = 79.67	P<0.0001
Residual (within columns)	75.26	32	2.352
Total	637.4	35
Data summary
Number of treatments (columns)	4
Number of values (total)	36
one-way ANOVA on log2-transformed data
Data sets analyzed	A : db/+ Ctrl	B : db/+ NEN	C : db/db Ctrl	D : db/db NEN
ANOVA summary
F	124.7
P value	<0.0001
P value summary	****
Significant diff. among means (P < 0.05)?	Yes
R square	0.9212
Brown-Forsythe test
F (DFn, DFd)	1.678 (3, 32)
P value	0.1913
P value summary	ns
Are SDs significantly different (P < 0.05)?	No
Bartlett's test
Bartlett's statistic (corrected)	14.11
P value	0.0028
P value summary	**
Are SDs significantly different (P < 0.05)?	Yes
ANOVA table	SS	DF	MS	F (DFn, DFd)	P value
Treatment (between columns)	22.16	3	7.388	F (3, 32) = 124.7	P<0.0001
Residual (within columns)	1.895	32	0.05922
Total	24.06	35
Data summary
Number of treatments (columns)	4
Number of values (total)	36

## Sheet: TG 24wk stats
Total fasting plasma triglycerides - 24 wk
one-way ANOVA							Multiple comparisons test										Descriptive statistics
							Number of families	1										db/+ Ctrl	db/+ NEN	db/db Ctrl	db/db NEN
Data sets analyzed	A : db/+ Ctrl	B : db/+ NEN	C : db/db Ctrl	D : db/db NEN			Number of comparisons per family	6									Number of values	6	10	10	10
							Alpha	0.05
ANOVA summary																	Minimum	36.85	47.72	51	54
F	2						Tukey's multiple comparisons test	Mean Diff.	95.00% CI of diff.	Significant?	Summary	Adjusted P Value					25% Percentile	38.46	58.25	62.32	73.02
P value	0.1337																Median	71.24	83.03	79.52	111.1
P value summary	ns						db/+ Ctrl vs. db/+ NEN	-3.441	-66.13 to 59.25	No	ns	0.9988	A-B				75% Percentile	112.3	97.34	127.5	160.8
Significant diff. among means (P < 0.05)?	No						db/+ Ctrl vs. db/db Ctrl	-15.46	-78.15 to 47.22	No	ns	0.9083	A-C				Maximum	155	127.9	162	263
R square	0.1579						db/+ Ctrl vs. db/db NEN	-46.14	-108.8 to 16.54	No	ns	0.2113	A-D
							db/+ NEN vs. db/db Ctrl	-12.02	-66.31 to 42.27	No	ns	0.9313	B-C				Mean	78.56	82	94.02	124.7
Brown-Forsythe test							db/+ NEN vs. db/db NEN	-42.7	-96.99 to 11.59	No	ns	0.1651	B-D				Std. Deviation	43.9	24.81	38.84	62.79
F (DFn, DFd)	1.285 (3, 32)						db/db Ctrl vs. db/db NEN	-30.68	-84.97 to 23.61	No	ns	0.4314	C-D				Std. Error of Mean	17.92	7.845	12.28	19.86
P value	0.2964
P value summary	ns																Lower 95% CI	32.49	64.26	66.24	79.79
Are SDs significantly different (P < 0.05)?	No						Test details	Mean 1	Mean 2	Mean Diff.	SE of diff.	n1	n2	q	DF		Upper 95% CI	124.6	99.75	121.8	169.6
Bartlett's test							db/+ Ctrl vs. db/+ NEN	78.56	82	-3.441	23.14	6	10	0.2103	32
Bartlett's statistic (corrected)	6.952						db/+ Ctrl vs. db/db Ctrl	78.56	94.02	-15.46	23.14	6	10	0.9451	32
P value	0.0735						db/+ Ctrl vs. db/db NEN	78.56	124.7	-46.14	23.14	6	10	2.82	32
P value summary	ns						db/+ NEN vs. db/db Ctrl	82	94.02	-12.02	20.04	10	10	0.8484	32
Are SDs significantly different (P < 0.05)?	No						db/+ NEN vs. db/db NEN	82	124.7	-42.7	20.04	10	10	3.014	32
							db/db Ctrl vs. db/db NEN	94.02	124.7	-30.68	20.04	10	10	2.165	32
ANOVA table	SS	DF	MS	F (DFn, DFd)	P value
Treatment (between columns)	12047	3	4016	F (3, 32) = 2	P=0.1337
Residual (within columns)	64238	32	2007
Total	76285	35
Data summary
Number of treatments (columns)	4
Number of values (total)	36

## Sheet: Chol 24wk stats
Total fasting plasma choleserol - 24 wk
one-way ANOVA							Multiple comparisons test										Descriptive statistics
							Number of families	1										db/+ Ctrl	db/+ NEN	db/db Ctrl	db/db NEN
Data sets analyzed	A : db/+ Ctrl	B : db/+ NEN	C : db/db Ctrl	D : db/db NEN			Number of comparisons per family	6									Number of values	7	10	10	10
							Alpha	0.05
ANOVA summary																	Minimum	94	65.42	147	89
F	15.09						Tukey's multiple comparisons test	Mean Diff.	95.00% CI of diff.	Significant?	Summary	Adjusted P Value					25% Percentile	101	74.89	157.8	128.3
P value	<0.0001																Median	112.1	79.95	195	153.7
P value summary	****						db/+ Ctrl vs. db/+ NEN	24.33	-27.99 to 76.66	No	ns	0.5955	A-B				75% Percentile	121.8	100.2	256.4	183.3
Significant diff. among means (P < 0.05)?	Yes						db/+ Ctrl vs. db/db Ctrl	-87.15	-139.5 to -34.82	Yes	***	0.0004	A-C				Maximum	152.5	157.7	280.1	252
R square	0.5783						db/+ Ctrl vs. db/db NEN	-41.73	-94.06 to 10.59	No	ns	0.1565	A-D
							db/+ NEN vs. db/db Ctrl	-111.5	-159 to -63.99	Yes	****	<0.0001	B-C				Mean	115.1	90.78	202.3	156.8
Brown-Forsythe test							db/+ NEN vs. db/db NEN	-66.06	-113.5 to -18.58	Yes	**	0.0035	B-D				Std. Deviation	19.51	26.76	49.37	47.35
F (DFn, DFd)	2.543 (3, 33)						db/db Ctrl vs. db/db NEN	45.41	-2.071 to 92.9	No	ns	0.065	C-D				Std. Error of Mean	7.376	8.463	15.61	14.97
P value	0.0731
P value summary	ns																Lower 95% CI	97.07	71.64	166.9	123
Are SDs significantly different (P < 0.05)?	No						Test details	Mean 1	Mean 2	Mean Diff.	SE of diff.	n1	n2	q	DF		Upper 95% CI	133.2	109.9	237.6	190.7
Bartlett's test							db/+ Ctrl vs. db/+ NEN	115.1	90.78	24.33	19.34	7	10	1.779	33
Bartlett's statistic (corrected)	7.392						db/+ Ctrl vs. db/db Ctrl	115.1	202.3	-87.15	19.34	7	10	6.371	33
P value	0.0604						db/+ Ctrl vs. db/db NEN	115.1	156.8	-41.73	19.34	7	10	3.051	33
P value summary	ns						db/+ NEN vs. db/db Ctrl	90.78	202.3	-111.5	17.55	10	10	8.981	33
Are SDs significantly different (P < 0.05)?	No						db/+ NEN vs. db/db NEN	90.78	156.8	-66.06	17.55	10	10	5.322	33
							db/db Ctrl vs. db/db NEN	202.3	156.8	45.41	17.55	10	10	3.659	33
ANOVA table	SS	DF	MS	F (DFn, DFd)	P value
Treatment (between columns)	69739	3	23246	F (3, 33) = 15.09	P<0.0001
Residual (within columns)	50849	33	1541
Total	120588	36
Data summary
Number of treatments (columns)	4
Number of values (total)	37

## Sheet: Free Chol 24wk stats
Total fasting plasma free cholesterol - 24 wk
one-way ANOVA							Multiple comparisons test										Descriptive statistics
							Number of families	1										db/+ Ctrl	db/+ NEN	db/db Ctrl	db/db NEN
Data sets analyzed	A : db/+ Ctrl	B : db/+ NEN	C : db/db Ctrl	D : db/db NEN			Number of comparisons per family	6									Number of values	4	5	5	5
							Alpha	0.05
ANOVA summary																	Minimum	38.4	29.23	46.78	33.25
F	8.716						Tukey's multiple comparisons test	Mean Diff.	95.00% CI of diff.	Significant?	Summary	Adjusted P Value					25% Percentile	38.48	29.99	60.42	35.11
P value	0.0014																Median	41.28	36.31	82.07	55.64
P value summary	**						db/+ Ctrl vs. db/+ NEN	4.036	-19.63 to 27.71	No	ns	0.9598	A-B				75% Percentile	46.33	46.84	84.72	62.22
Significant diff. among means (P < 0.05)?	Yes						db/+ Ctrl vs. db/db Ctrl	-32.44	-56.11 to -8.769	Yes	**	0.0063	A-C				Maximum	47.16	49.26	84.83	68.49
R square	0.6355						db/+ Ctrl vs. db/db NEN	-8.025	-31.69 to 15.64	No	ns	0.7642	A-D
							db/+ NEN vs. db/db Ctrl	-36.47	-58.79 to -14.16	Yes	**	0.0014	B-C				Mean	42.03	38	74.47	50.06
Brown-Forsythe test							db/+ NEN vs. db/db NEN	-12.06	-34.38 to 10.25	No	ns	0.4302	B-D				Std. Deviation	4.229	8.667	16.08	14.66
F (DFn, DFd)	0.5286 (3, 15)						db/db Ctrl vs. db/db NEN	24.41	2.098 to 46.73	Yes	*	0.0299	C-D				Std. Error of Mean	2.115	3.876	7.193	6.555
P value	0.6694
P value summary	ns																Lower 95% CI	35.3	27.23	54.5	31.86
Are SDs significantly different (P < 0.05)?	No						Test details	Mean 1	Mean 2	Mean Diff.	SE of diff.	n1	n2	q	DF		Upper 95% CI	48.76	48.76	94.44	68.26
Bartlett's test							db/+ Ctrl vs. db/+ NEN	42.03	38	4.036	8.212	4	5	0.695	15
Bartlett's statistic (corrected)	4.957						db/+ Ctrl vs. db/db Ctrl	42.03	74.47	-32.44	8.212	4	5	5.586	15
P value	0.1749						db/+ Ctrl vs. db/db NEN	42.03	50.06	-8.025	8.212	4	5	1.382	15
P value summary	ns						db/+ NEN vs. db/db Ctrl	38	74.47	-36.47	7.743	5	5	6.662	15
Are SDs significantly different (P < 0.05)?	No						db/+ NEN vs. db/db NEN	38	50.06	-12.06	7.743	5	5	2.203	15
							db/db Ctrl vs. db/db NEN	74.47	50.06	24.41	7.743	5	5	4.459	15
ANOVA table	SS	DF	MS	F (DFn, DFd)	P value
Treatment (between columns)	3919	3	1306	F (3, 15) = 8.716	P=0.0014
Residual (within columns)	2248	15	149.9
Total	6167	18
Data summary
Number of treatments (columns)	4
Number of values (total)	19

## Sheet: Chol Esters 24wk stats
Total fasting plasma cholesterol esters - 24 wk
one-way ANOVA							Multiple comparisons test										Descriptive statistics
							Number of families	1										db/+ Ctrl	db/+ NEN	db/db Ctrl	db/db NEN
Data sets analyzed	A : db/+ Ctrl	B : db/+ NEN	C : db/db Ctrl	D : db/db NEN			Number of comparisons per family	6									Number of values	4	5	5	5
							Alpha	0.05
ANOVA summary																	Minimum	68.3	34.67	115.9	102.6
F	11.63						Tukey's multiple comparisons test	Mean Diff.	95.00% CI of diff.	Significant?	Summary	Adjusted P Value					25% Percentile	69.77	39.13	129.5	110
P value	0.0003																Median	78.61	46.95	170.8	132.8
P value summary	***						db/+ Ctrl vs. db/+ NEN	25.75	-32.95 to 84.45	No	ns	0.598	A-B				75% Percentile	106.4	85.32	186.2	170.2
Significant diff. among means (P < 0.05)?	Yes						db/+ Ctrl vs. db/db Ctrl	-75.53	-134.2 to -16.83	Yes	*	0.0101	A-C				Maximum	114.2	108.4	198	196.4
R square	0.6994						db/+ Ctrl vs. db/db NEN	-53.72	-112.4 to 4.985	No	ns	0.0786	A-D
							db/+ NEN vs. db/db Ctrl	-101.3	-156.6 to -45.93	Yes	***	0.0005	B-C				Mean	84.92	59.17	160.4	138.6
Brown-Forsythe test							db/+ NEN vs. db/db NEN	-79.47	-134.8 to -24.12	Yes	**	0.0043	B-D				Std. Deviation	20.41	29.28	31.61	35.89
F (DFn, DFd)	0.1937 (3, 15)						db/db Ctrl vs. db/db NEN	21.81	-33.53 to 77.16	No	ns	0.6739	C-D				Std. Error of Mean	10.2	13.1	14.14	16.05
P value	0.8991
P value summary	ns																Lower 95% CI	52.44	22.81	121.2	94.07
Are SDs significantly different (P < 0.05)?	No						Test details	Mean 1	Mean 2	Mean Diff.	SE of diff.	n1	n2	q	DF		Upper 95% CI	117.4	95.53	199.7	183.2
Bartlett's test							db/+ Ctrl vs. db/+ NEN	84.92	59.17	25.75	20.37	4	5	1.788	15
Bartlett's statistic (corrected)	0.9104						db/+ Ctrl vs. db/db Ctrl	84.92	160.4	-75.53	20.37	4	5	5.244	15
P value	0.8229						db/+ Ctrl vs. db/db NEN	84.92	138.6	-53.72	20.37	4	5	3.73	15
P value summary	ns						db/+ NEN vs. db/db Ctrl	59.17	160.4	-101.3	19.2	5	5	7.459	15
Are SDs significantly different (P < 0.05)?	No						db/+ NEN vs. db/db NEN	59.17	138.6	-79.47	19.2	5	5	5.852	15
							db/db Ctrl vs. db/db NEN	160.4	138.6	21.81	19.2	5	5	1.607	15
ANOVA table	SS	DF	MS	F (DFn, DFd)	P value
Treatment (between columns)	32172	3	10724	F (3, 15) = 11.63	P=0.0003
Residual (within columns)	13828	15	921.8
Total	46000	18
Data summary
Number of treatments (columns)	4
Number of values (total)	19

## Sheet: Sciatic NCV 24wk stats
Sciatic motor NCV - 24 wk
one-way ANOVA							Multiple comparisons test										Descriptive statistics
							Number of families	1										db/+ Ctrl	db/+ NEN	db/db Ctrl	db/db NEN
Data sets analyzed	A : db/+ Ctrl	B : db/+ NEN	C : db/db Ctrl	D : db/db NEN			Number of comparisons per family	6									Number of values	3	11	5	11
							Alpha	0.05
ANOVA summary																	Minimum	50	50.8	32.5	30.6
F	115.1						Tukey's multiple comparisons test	Mean Diff.	95.00% CI of diff.	Significant?	Summary	Adjusted P Value					25% Percentile	50	51.7	33.5	32.2
P value	<0.0001																Median	51.6	57.6	36.2	32.9
P value summary	****						db/+ Ctrl vs. db/+ NEN	-1.706	-7.335 to 3.923	No	ns	0.839	A-B				75% Percentile	61.2	58	37.35	35.5
Significant diff. among means (P < 0.05)?	Yes						db/+ Ctrl vs. db/db Ctrl	18.69	12.38 to 25	Yes	****	<0.0001	A-C				Maximum	61.2	60	37.6	37.5
R square	0.93						db/+ Ctrl vs. db/db NEN	20.62	14.99 to 26.25	Yes	****	<0.0001	A-D
							db/+ NEN vs. db/db Ctrl	20.39	15.73 to 25.05	Yes	****	<0.0001	B-C				Mean	54.27	55.97	35.58	33.65
Brown-Forsythe test							db/+ NEN vs. db/db NEN	22.33	18.64 to 26.01	Yes	****	<0.0001	B-D				Std. Deviation	6.058	3.412	2.087	2.254
F (DFn, DFd)	0.7538 (3, 26)						db/db Ctrl vs. db/db NEN	1.935	-2.727 to 6.596	No	ns	0.6696	C-D				Std. Error of Mean	3.497	1.029	0.9335	0.6795
P value	0.5301
P value summary	ns																Lower 95% CI	39.22	53.68	32.99	32.13
Are SDs significantly different (P < 0.05)?	No						Test details	Mean 1	Mean 2	Mean Diff.	SE of diff.	n1	n2	q	DF		Upper 95% CI	69.31	58.26	38.17	35.16
Bartlett's test							db/+ Ctrl vs. db/+ NEN	54.27	55.97	-1.706	2.052	3	11	1.176	26
Bartlett's statistic (corrected)							db/+ Ctrl vs. db/db Ctrl	54.27	35.58	18.69	2.301	3	5	11.49	26
P value							db/+ Ctrl vs. db/db NEN	54.27	33.65	20.62	2.052	3	11	14.21	26
P value summary							db/+ NEN vs. db/db Ctrl	55.97	35.58	20.39	1.699	11	5	16.97	26
Are SDs significantly different (P < 0.05)?							db/+ NEN vs. db/db NEN	55.97	33.65	22.33	1.343	11	11	23.51	26
							db/db Ctrl vs. db/db NEN	35.58	33.65	1.935	1.699	5	11	1.61	26
ANOVA table	SS	DF	MS	F (DFn, DFd)	P value
Treatment (between columns)	3425	3	1142	F (3, 26) = 115.1	P<0.0001
Residual (within columns)	258	26	9.924
Total	3684	29
Data summary
Number of treatments (columns)	4
Number of values (total)	30

## Sheet: Sural NCV 24wk stats
Sural sensory NCV - 24 wk
one-way ANOVA							Multiple comparisons test										Descriptive statistics
							Number of families	1										db/+ Ctrl	db/+ NEN	db/db Ctrl	db/db NEN
Data sets analyzed	A : db/+ Ctrl	B : db/+ NEN	C : db/db Ctrl	D : db/db NEN			Number of comparisons per family	6									Number of values	4	11	5	11
							Alpha	0.05
ANOVA summary																	Minimum	20.5	20	17	14.6
F	68.75						Tukey's multiple comparisons test	Mean Diff.	95.00% CI of diff.	Significant?	Summary	Adjusted P Value					25% Percentile	21.2	22.5	17	15
P value	<0.0001																Median	23.3	23.3	17.5	15.3
P value summary	****						db/+ Ctrl vs. db/+ NEN	0.05455	-1.952 to 2.061	No	ns	0.9998	A-B				75% Percentile	23.9	23.3	17.5	17.5
Significant diff. among means (P < 0.05)?	Yes						db/+ Ctrl vs. db/db Ctrl	5.5	3.194 to 7.806	Yes	****	<0.0001	A-C				Maximum	24.1	24.1	17.5	18.4
R square	0.8842						db/+ Ctrl vs. db/db NEN	6.891	4.884 to 8.898	Yes	****	<0.0001	A-D
							db/+ NEN vs. db/db Ctrl	5.445	3.592 to 7.299	Yes	****	<0.0001	B-C				Mean	22.8	22.75	17.3	15.91
Brown-Forsythe test							db/+ NEN vs. db/db NEN	6.836	5.371 to 8.302	Yes	****	<0.0001	B-D				Std. Deviation	1.579	1.289	0.2739	1.349
F (DFn, DFd)	0.7217 (3, 27)						db/db Ctrl vs. db/db NEN	1.391	-0.463 to 3.245	No	ns	0.1942	C-D				Std. Error of Mean	0.7895	0.3888	0.1225	0.4066
P value	0.5478
P value summary	ns																Lower 95% CI	20.29	21.88	16.96	15
Are SDs significantly different (P < 0.05)?	No						Test details	Mean 1	Mean 2	Mean Diff.	SE of diff.	n1	n2	q	DF		Upper 95% CI	25.31	23.61	17.64	16.82
Bartlett's test							db/+ Ctrl vs. db/+ NEN	22.8	22.75	0.05455	0.7334	4	11	0.1052	27
Bartlett's statistic (corrected)	8.185						db/+ Ctrl vs. db/db Ctrl	22.8	17.3	5.5	0.8426	4	5	9.231	27
P value	0.0423						db/+ Ctrl vs. db/db NEN	22.8	15.91	6.891	0.7334	4	11	13.29	27
P value summary	*						db/+ NEN vs. db/db Ctrl	22.75	17.3	5.445	0.6775	11	5	11.37	27
Are SDs significantly different (P < 0.05)?	Yes						db/+ NEN vs. db/db NEN	22.75	15.91	6.836	0.5356	11	11	18.05	27
							db/db Ctrl vs. db/db NEN	17.3	15.91	1.391	0.6775	5	11	2.904	27
ANOVA table	SS	DF	MS	F (DFn, DFd)	P value
Treatment (between columns)	325.4	3	108.5	F (3, 27) = 68.75	P<0.0001
Residual (within columns)	42.6	27	1.578
Total	368	30
Data summary
Number of treatments (columns)	4
Number of values (total)	31

[truncated: 12 more sheets: HP 24wk stats, IENFD 24wk stats, Urine vol 24wk stats, Albumin 24wk stats, Creatinine 24wk stats, ACR 24wk stats, Glom area 24wk stats, PAS area 24wk stats, Mesangial index 24wk stats, Visual acuity 24wk stats, DNA Frag 24wk stats, Coupling efficiency 24wk stats]
